# Supplementary material for: Postprandial Micronutrient Variability and Bioavailability: An Interventional Meal Study in Young vs. Old Participants
Source: Nutrients. 2024 Feb 23;16(5):625. doi: 10.3390/nu16050625 (PMC10934810; doi:10.3390/nu16050625)
Supplement: Supplementary file 1 [file nutrients-16-00625-s001.zip]

Archive with 1 entries (1 files):
- nutrients-2853082-supplementary.pdf
